# Supplementary material for: Inhibition of eIF6 Activity Reduces Hepatocellular Carcinoma Growth: An In Vivo and In Vitro Study
Source: Int J Mol Sci. 2022 Jul 13;23(14):7720. doi: 10.3390/ijms23147720 (PMC9319760; doi:10.3390/ijms23147720)
Supplement: Supplementary file 1 [file ijms-23-07720-s001.zip]

Archive with 1 entries (1 files):
- ijms-1799474-SI.pdf
